# Supplementary material for: Pre-Senescence Induction in Hepatoma Cells Favors Hepatitis C Virus Replication and Can Be Used in Exploring Antiviral Potential of Histone Deacetylase Inhibitors
Source: Int J Mol Sci. 2021 Apr 27;22(9):4559. doi: 10.3390/ijms22094559 (PMC8123837; doi:10.3390/ijms22094559)
Supplement: Supplementary file 1 [file ijms-22-04559-s001.zip]

Archive with 1 entries (1 files):
- ijms-1070369-supplementary.pdf
